# Supplementary material for: Proteomic profiling reveals treatment-dependent inflammatory signatures and identifies biomarkers of refractory age-related macular degeneration
Source: Front Pharmacol. 2026 Jun 16;17:1793714. doi: 10.3389/fphar.2026.1793714 (PMC13315084; doi:10.3389/fphar.2026.1793714)
Supplement: Supplementary file 2 [file DataSheet1.xlsx]

## Sheet: AMD vs Ctrl
Molecules	p Value	Mean AMD	Mean Ctrl	Difference	Se of difference	Q Value FDR 10%
Adiponectin	0.010489	786.2	274	512.3	190.5	0.018117
Eotaxin	2.2e-05	0.6107	0.285	0.3257	0.06806	0.000141
Ghrelin	0.196091	661.7	506.6	155.1	117.1	0.232858
GRO Alpha	0.087929	2.069	0.937	1.132	0.6447	0.111377
HGF	0.011793	111	62.84	48.14	17.97	0.018673
IL-12/IL-23p40	0.003556	0.2649	0.205	0.05986	0.01939	0.007507
IL-1RA	0.396389	255.4	125.1	130.3	150.5	0.418411
IL-7	0.000705	0.6943	0.393	0.3013	0.0773	0.002233
IP-10	0.020612	2.798	0.721	2.077	0.864	0.030125
MCP-1	0.000481	276.5	155.8	120.7	31.88	0.001827
MIF	0.948493	16.99	16.77	0.2156	3.288	0.948493
MMP-9	0.001275	2.098	0.726	1.372	0.3973	0.003462
PAI-1	0.002839	217.7	60.33	157.3	49.58	0.006742
TNF-alpha	0.000196	3.231	2.144	1.087	0.2599	0.000932
VCAM-1	1.1e-05	221.6	88.03	133.6	26.81	0.000141
VEGF-A	2.1e-05	416.9	160.8	256.1	53.59	0.000141
VEGF-R1	0.079686	91.05	66.97	24.08	12.93	0.108146
VEGF-R2	0.005091	333.5	223.9	109.6	36.31	0.009672
IL-6	0.233522	10.05	0	10.05	8.284	0.260995

## Sheet: Treated vs Naive
Molecules	p Value	Mean treated	Mean naive	Difference	Se of difference	Q Value FDR 10%
Adiponectin	0.362969	710.7	786.2	-75.52	81.9	0.450147
Eotaxin	0.000275	0.7686	0.6107	0.1579	0.03891	0.001306
Ghrelin	0.207782	817.2	661.7	155.5	121.1	0.303681
GRO Alpha	0.008498	1.708	1.433	0.2756	0.09846	0.017941
HGF	0.031221	126.8	111	15.8	7.031	0.053927
IL-12/IL-23p40	0.000744	0.3203	0.2649	0.05543	0.01495	0.002826
IL-1RA	0.986167	257.6	255.4	2.167	124	0.986167
IL-7	5.1e-05	0.9407	0.6943	0.2464	0.05316	0.000321
IP-10	0.014725	6.675	2.798	3.877	1.509	0.027977
MCP-1	0.436567	253.5	276.5	-22.98	29.18	0.487928
MIF	0.379071	18.62	16.99	1.633	1.833	0.450147
MMP-9	0.001527	2.85	2.098	0.7513	0.2174	0.003627
PAI-1	0.917523	215.8	217.7	-1.865	17.87	0.968496
TNF-alpha	0.000928	3.845	3.231	0.6147	0.1695	0.002939
VCAM-1	0.062679	248.3	221.6	26.76	13.9	0.099242
VEGF-A	<0.000001	3736	416.9	3319	251.3	<0.000001
VEGF-R1	0.001098	7297	91.05	7206	2020	0.002981
VEGF-R2	8e-06	464.7	333.5	131.2	25.04	7.9e-05
IL-6	0.297904	1.501	10.05	-8.546	8.084	0.404298

## Sheet: Beovu
Molecules	p Value	Mean treated	Mean naive	Difference	Se of difference	Q Value FDR 10%
Adiponectin	0.412321	621.9	775.1	-153.2	167.6	0.674707
Eotaxin	0.126409	0.633	0.46	0.173	0.08983	0.310773
Ghrelin	0.914836	576.3	585.7	-9.43	82.82	0.935984
GRO Alpha	0.138031	1.333	1.117	0.216	0.1168	0.310773
HGF	0.202549	103.6	85.44	18.13	11.91	0.405098
IL-12/IL-23p40	0.624612	0.234	0.222	0.012	0.02267	0.803072
IL-1RA	0.935984	304.4	274.5	29.86	349.3	0.935984
IL-7	0.138121	0.797	0.722	0.075	0.04056	0.310773
IP-10	0.044218	4.503	1.075	3.428	1.183	0.159187
MCP-1	0.906176	186	183.9	2.073	16.52	0.935984
MIF	0.008267	16.55	12.41	4.138	0.8511	0.049603
MMP-9	0.520779	1.521	1.12	0.401	0.5704	0.781169
PAI-1	0.400091	61.95	81.53	-19.59	20.82	0.674707
TNF-alpha	0.588583	2.75	2.654	0.096	0.1635	0.803072
VCAM-1	0.684502	179.2	168.2	11	25.17	0.821402
VEGF-A	0.002398	3003	484.6	2518	368.5	0.038939
VEGF-R1	0.036069	123.5	62.01	61.45	19.79	0.159187
VEGF-R2	0.004327	359.7	248.6	111.1	19.07	0.038939

## Sheet: Eylea
Molecules	p Value	Mean treated	Mean naive	Difference	Se of difference	Q Value FDR 10%
Adiponectin	0.951864	1167	1182	-15.2	244.9	0.951864
Eotaxin	0.003872	0.946	0.7245	0.2215	0.05745	0.014713
Ghrelin	0.231963	981.8	463.5	518.3	404.4	0.367275
GRO Alpha	0.025772	2.347	1.656	0.6911	0.253	0.069953
HGF	0.032938	178.5	135.2	43.3	17.2	0.078227
IL-12/IL-23p40	0.03871	0.422	0.317	0.105	0.04342	0.081721
IL-1RA	0.408502	204	401.1	-197.2	227.4	0.517436
IL-7	0.001746	1.335	0.797	0.538	0.1226	0.011058
IP-10	0.118771	13.78	5.223	8.555	4.962	0.205149
MCP-1	0.656531	305.5	352.6	-47.16	102.6	0.693005
MIF	0.460647	21.31	25.06	-3.752	4.868	0.547018
MMP-9	0.315739	13.28	6.396	6.884	6.48	0.461464
PAI-1	0.544973	236.4	205.8	30.64	48.71	0.609088
TNF-alpha	0.016662	4.763	3.774	0.989	0.3371	0.052763
VCAM-1	0.090423	355.9	280.4	75.53	39.83	0.171803
VEGF-A	<0.000001	4838	584.6	4254	218.5	<0.000001
VEGF-R1	1e-06	25053	99.73	24954	2228	1.3e-05
VEGF-R2	0.003502	562.7	330.9	231.8	59.11	0.014713
IL-6	0.355091	4.54	32.16	-27.62	28.33	0.481909

## Sheet: Lucentis
Molecules	p Value	Mean treated	Mean naive	Difference	Se of difference	Q Value FDR 10%
Adiponectin	0.420433	515.9	663.8	-147.9	171	0.810653
Eotaxin	0.886821	0.6714	0.6871	-0.01571	0.1058	0.935411
Ghrelin	0.679579	961.8	915.2	46.66	107.5	0.893012
GRO Alpha	0.935411	1.507	1.525	-0.01786	0.2113	0.935411
HGF	0.54408	110.3	120.8	-10.44	16.24	0.810653
IL-12/IL-23p40	0.756534	0.2714	0.2643	0.007143	0.02201	0.893012
IL-1RA	0.247983	409.7	58.18	351.5	274.7	0.794123
IL-7	0.486114	0.8086	0.7393	0.06929	0.09338	0.810653
IP-10	0.250776	3.305	2.104	1.201	0.9453	0.794123
MCP-1	0.439843	246.2	264.5	-18.3	22.13	0.810653
MIF	0.211165	18.34	13.42	4.919	3.514	0.794123
MMP-9	0.031554	3.071	2.335	0.7364	0.2639	0.19984
PAI-1	0.553884	201.2	227.8	-26.55	42.36	0.810653
TNF-alpha	0.745689	3.259	3.164	0.095	0.2797	0.893012
VCAM-1	0.554657	189.4	204.9	-15.45	24.71	0.810653
VEGF-A	0.004785	2205	307.7	1897	435.5	0.045459
VEGF-R1	0.0028	223.5	120	103.6	21.28	0.045459
VEGF-R2	0.79901	404.6	389.8	14.81	55.65	0.893012
IL-6	0.355918	0	1.015	-1.015	1.015	0.810653

## Sheet: Vabysmo
Molecules	p Value	Mean treated	Mean naive	Difference	Se of difference	Q Value FDR 10%
Adiponectin	0.438786	498.8	551.9	-53.08	66.29	0.55564
Eotaxin	0.008118	0.7365	0.54	0.1965	0.06206	0.022034
Ghrelin	0.969947	705.4	706.9	-1.551	40.32	0.969947
GRO Alpha	0.141821	1.519	1.35	0.1688	0.1074	0.244963
HGF	0.191339	104.8	96.88	7.889	5.697	0.302954
IL-12/IL-23p40	5.5e-05	0.3015	0.2415	0.06	0.009871	0.000349
IL-1RA	0.838909	199	242.3	-43.26	208.2	0.885515
IL-7	0.002077	0.7638	0.5804	0.1835	0.04694	0.006577
IP-10	0.040156	3.862	1.97	1.892	0.8222	0.084773
MCP-1	0.265438	243.5	260	-16.52	14.15	0.360237
MIF	0.231301	17.51	14.46	3.043	2.414	0.338056
MMP-9	0.000737	3.22	2.104	1.116	0.2485	0.002801
PAI-1	0.747842	267	273.7	-6.759	20.54	0.835823
TNF-alpha	0.023264	3.876	3.07	0.8062	0.3102	0.055251
VCAM-1	0.047525	223.9	205.9	18.02	8.166	0.090298
VEGF-A	4e-06	3995	320.7	3674	456.2	6.7e-05
VEGF-R1	4e-05	206.1	79.97	126.1	20.04	0.000349
VEGF-R2	0.000299	462.2	337.9	124.3	24.77	0.001422
IL-6	0.467908	0.55	1.769	-1.219	1.626	0.55564
