# Supplementary material for: Proteomic profiling reveals treatment-dependent inflammatory signatures and identifies biomarkers of refractory age-related macular degeneration
Source: Front Pharmacol. 2026 Jun 16;17:1793714. doi: 10.3389/fphar.2026.1793714 (PMC13315084; doi:10.3389/fphar.2026.1793714)
Supplement: Supplementary file 3 [file DataSheet2.xlsx]

## Sheet: AMD vs Ctrl
Molecules	p Value	Mean AMD	Mean Ctrl	Difference	Se of difference	Q Value FDR 10%
4E-BP1	0.483038	0.06796	-0.001124	0.06909	0.09703	0.673326
ADA	0.765337	0.08393	0.03615	0.04778	0.1572	0.869272
ARTN	0.85668	-0.04522	-0.06938	0.02417	0.1312	0.916449
AXIN1	0.579242	0.02025	-0.01421	0.03445	0.06101	0.756839
Beta-NGF	0.915862	0.01626	0.014	0.002258	0.02112	0.946733
CASP-8	0.262499	0.04785	-0.09014	0.138	0.1212	0.464422
CCL11	0.017084	0.09754	-0.5929	0.6904	0.2565	0.081709
CCL19	0.015541	-0.1252	-1.542	1.417	0.5238	0.081709
CCL20	0.106529	-0.03084	-0.6091	0.5782	0.3392	0.264884
CCL23	0.05818	0.004217	-1.005	1.009	0.4776	0.178419
CCL25	0.175726	0.1866	-0.252	0.4386	0.3082	0.367427
CCL28	0.792501	0.01901	-0.002096	0.0211	0.07908	0.889147
CCL3	0.010978	0.2478	-0.7032	0.9511	0.3213	0.072144
CCL4	0.023185	0.273	-0.672	0.9449	0.3706	0.097602
CD244	0.761652	-0.02899	0.008944	-0.03794	0.1226	0.869272
CD40	0.151577	0.0184	-0.3999	0.4183	0.2741	0.347517
CD5	0.393785	0.0523	-0.05349	0.1058	0.1212	0.57788
CD6	0.281341	0.02282	-0.07578	0.0986	0.08796	0.488366
CD8A	0.832595	0.04368	-0.001649	0.04533	0.2093	0.91189
CDCP1	0.014248	0.09789	-0.3226	0.4205	0.1564	0.081709
CSF-1	0.867784	0.0544	0.02548	0.02892	0.1704	0.917657
CST5	0.094394	0.03597	-0.4922	0.5282	0.2861	0.244933
CX3CL1	0.608533	0.05108	-0.05555	0.1066	0.2021	0.77757
CXCL1	0.003136	0.07415	-1.511	1.586	0.4413	0.032057
CXCL10	0.00671	0.26	-1.143	1.403	0.4427	0.05144
CXCL11	0.004763	0.08919	-0.5596	0.6488	0.2037	0.043816
CXCL5	0.088391	-0.05228	-0.5095	0.4572	0.25	0.244933
CXCL6	0.000276	0.1537	-0.7692	0.9229	0.2176	0.012688
CXCL9	0.01081	0.04587	-0.9319	0.9778	0.3442	0.072144
DNER	0.330464	0.01034	-0.1726	0.183	0.1805	0.525519
EN-RAGE	0.091414	-0.01768	0.3273	-0.345	0.1861	0.244933
FGF-19	0.164764	-0.008454	-0.5782	0.5697	0.3845	0.352519
FGF-21	0.811716	0.06201	0.02281	0.03921	0.1616	0.899733
FGF-23	0.634184	0.005396	-0.04474	0.05014	0.1031	0.793848
FGF-5	0.733655	0.03221	0.007687	0.02453	0.07066	0.864589
Flt3L	0.158649	-0.007466	-0.3011	0.2936	0.1963	0.347517
GDNF	0.358604	0.01151	-0.1262	0.1377	0.145	0.549859
HGF	0.054285	-0.06083	-0.7433	0.6825	0.3175	0.178366
IFN-gamma	0.016917	0.3641	-0.5449	0.9089	0.3546	0.081709
IL-1 alpha	0.998458	0.139	0.1385	0.0004749	0.2405	0.998458
IL10	0.41699	0.05015	0.2441	-0.1939	0.2314	0.590201
IL-10RA	0.377614	0.01351	0.04984	-0.03633	0.04023	0.569517
IL-10RB	0.193435	0.02264	-0.2323	0.255	0.1848	0.380757
IL-12B	0.308054	0.02374	-0.1841	0.2079	0.1975	0.515291
IL13	0.937306	0.03436	0.0241	0.01026	0.1283	0.947607
IL-15RA	0.842849	0.00659	-0.004592	0.01118	0.0557	0.91226
IL-17A	0.547349	0.04084	0.1211	-0.08027	0.1299	0.730417
IL-17C	0.63853	0.07747	0.01245	0.06503	0.1349	0.793848
IL18	0.034943	0.0642	-0.3569	0.4211	0.1905	0.123645
IL-18R1	0.017763	0.121	-0.3484	0.4694	0.178	0.081709
IL2	0.888099	-0.008372	0.009723	-0.0181	0.1267	0.928467
IL-20	0.650253	-0.03081	-0.004611	-0.0262	0.0567	0.797644
IL-20RA	0.001708	0.1248	-0.1802	0.305	0.08657	0.030779
IL-22 RA1	0.294988	-0.3097	-0.01521	-0.2944	0.2743	0.502572
IL-24	0.518662	0.04437	0.1137	-0.06937	0.1066	0.712193
IL-2RB	0.397819	0.119	-0.02124	0.1402	0.1622	0.57788
IL33	0.702008	0.01584	-0.02873	0.04457	0.1143	0.849799
IL4	0.742418	0.02981	0.06535	-0.03554	0.1062	0.864589
IL5	0.131719	-0.009077	-0.1338	0.1247	0.07946	0.314024
IL6	0.002007	0.7412	-0.7428	1.484	0.4423	0.030779
IL7	0.057731	-0.02589	-0.3219	0.296	0.14	0.178419
IL8	0.000787	0.2277	-1.325	1.553	0.3758	0.020503
LAP TGF-beta-1	0.000891	0.1194	-0.5483	0.6677	0.1715	0.020503
LIF	6.8e-05	0.3518	-0.6718	1.024	0.2312	0.00623
LIF-R	0.188916	0.01956	-0.09068	0.1102	0.07964	0.380757
MCP-1	0.006509	0.1485	-0.5158	0.6643	0.217	0.05144
MCP-2	0.02334	0.1181	-1.054	1.172	0.4591	0.097602
MCP-3	0.239608	0.05045	-0.09257	0.143	0.1184	0.45553
MCP-4	0.027332	0.09537	-0.8926	0.988	0.3913	0.106632
MMP-1	0.002704	0.05085	-1.098	1.148	0.325	0.031096
MMP-10	0.002535	0.0369	-1.398	1.434	0.3746	0.031096
NRTN	0.935843	0.03255	0.02642	0.006135	0.07488	0.947607
NT-3	0.740519	-0.01324	-0.04491	0.03168	0.09396	0.864589
OPG	0.052901	0.08197	-0.6701	0.752	0.3487	0.178366
OSM	0.157117	0.1743	0.009187	0.1651	0.1146	0.347517
PD-L1	0.095843	0.04232	-0.3631	0.4054	0.2234	0.244933
SCF	0.014477	0.09015	-0.5652	0.6554	0.2337	0.081709
SIRT2	0.329387	0.06692	-0.03551	0.1024	0.1029	0.525519
SLAMF1	0.194517	0.004577	-0.2328	0.2373	0.1737	0.380757
ST1A1	0.063358	0.1126	-0.126	0.2386	0.1225	0.187599
STAMBP	0.247571	0.09009	-0.06255	0.1526	0.1301	0.45553
TGF-alpha	0.337018	0.01493	-0.157	0.1719	0.1726	0.525519
TNF	0.027817	0.07454	-0.361	0.4355	0.1731	0.106632
TNFB	0.584083	-0.011	0.08841	-0.0994	0.1762	0.756839
TNFRSF9	0.256518	0.02216	-0.17	0.1922	0.1635	0.462739
TNFSF14	0.332541	0.001128	0.1429	-0.1418	0.14	0.525519
TRAIL	0.065252	0.05667	-0.2356	0.2923	0.1483	0.187599
TRANCE	0.402004	-0.01328	-0.1142	0.101	0.117	0.57788
TSLP	0.133119	0.04213	-0.3915	0.4336	0.2665	0.314024
TWEAK	0.547813	-0.03007	-0.1284	0.09829	0.1589	0.730417
uPA	0.032313	-0.02099	-1.255	1.234	0.5068	0.118913
VEGFA	0.244095	-0.07377	-0.6213	0.5476	0.4424	0.45553

## Sheet: Treated vs Naive
Molecules	p Value	Mean treated	Mean naive	Difference	Se of difference	Q Value FDR 10%
4E-BP1	0.646718	0.00213	0.03225	-0.03012	0.06507	0.901486
ADA	0.557771	0.1024	0.06	0.04239	0.07151	0.901486
ARTN	0.422542	0.03729	-0.03273	0.07002	0.08611	0.883498
AXIN1	0.600413	-0.02398	0.005111	-0.02909	0.05494	0.901486
Beta-NGF	0.786558	0.002282	0.008756	-0.006475	0.0237	0.927735
CASP-8	0.899966	0.0745	0.05715	0.01736	0.1369	0.940873
CCL11	0.656955	0.04944	0.0883	-0.03886	0.08663	0.902087
CCL19	0.22587	0.2881	-0.01685	0.3049	0.2466	0.790619
CCL20	0.877414	0.1141	0.08125	0.0328	0.2109	0.940873
CCL23	0.587163	-0.1016	-0.008912	-0.09272	0.1689	0.901486
CCL25	0.590506	0.09072	0.1336	-0.04283	0.07874	0.901486
CCL28	0.239969	0.08221	-0.02687	0.1091	0.09098	0.790619
CCL3	0.977436	0.1255	0.1213	0.004238	0.1486	0.977436
CCL4	0.529821	0.01086	0.103	-0.09216	0.145	0.901486
CD244	0.16349	0.06052	-0.05732	0.1178	0.08249	0.790619
CD40	0.345658	0.0531	-0.01845	0.07155	0.07468	0.851265
CD5	0.200899	0.138	0.0269	0.1111	0.08494	0.790619
CD6	0.291859	0.0565	-0.009335	0.06583	0.06136	0.827153
CD8A	0.399501	-0.0522	0.009923	-0.06213	0.07269	0.854746
CDCP1	0.921996	0.07357	0.06146	0.01211	0.1227	0.953074
CSF-1	0.360862	0.07731	0.02623	0.05107	0.05504	0.851265
CST5	0.640747	-0.03406	0.021	-0.05506	0.1168	0.901486
CX3CL1	0.974951	0.04186	0.04417	-0.002305	0.07281	0.977436
CXCL1	0.392225	-0.1066	0.09077	-0.1973	0.2273	0.854746
CXCL10	0.215391	0.5581	0.2474	0.3107	0.2455	0.790619
CXCL11	0.251955	0.2649	0.08871	0.1761	0.1508	0.797725
CXCL5	0.598736	0.01954	-0.04314	0.06269	0.1179	0.901486
CXCL6	0.240623	0.3168	0.1594	0.1573	0.1314	0.790619
CXCL9	0.032603	0.4512	0.04082	0.4104	0.1832	0.599894
DNER	0.002371	0.1511	-0.05277	0.2039	0.0614	0.072705
EN-RAGE	0.047166	0.1678	-0.04425	0.2121	0.1025	0.723211
FGF-19	0.14098	-0.2344	-0.005088	-0.2293	0.1517	0.790619
FGF-21	0.095322	0.1747	0.03006	0.1447	0.084	0.790619
FGF-23	0.762301	0.01943	-0.004622	0.02405	0.07879	0.927735
FGF-5	0.459244	0.05886	0.02563	0.03323	0.04432	0.898946
Flt3L	0.211839	0.03165	-0.06306	0.09471	0.07424	0.790619
GDNF	0.784942	-0.02443	-0.05402	0.02959	0.1075	0.927735
HGF	0.888475	-0.06657	-0.08172	0.01515	0.1071	0.940873
IFN-gamma	0.848988	0.3698	0.4065	-0.03665	0.1908	0.940873
IL-1 alpha	0.394411	0.2747	0.1506	0.1241	0.1437	0.854746
IL10	0.338506	0.1227	0.008587	0.1141	0.1173	0.851265
IL-10RA	0.56186	-0.0224	-0.00114	-0.02126	0.03624	0.901486
IL-10RB	0.229036	0.06886	-0.008161	0.07702	0.06273	0.790619
IL-12B	0.688138	0.0386	0.006441	0.03216	0.07936	0.922755
IL13	0.484095	0.08428	0.01302	0.07125	0.1006	0.901486
IL-15RA	0.867094	-0.01181	-0.01994	0.008131	0.04817	0.940873
IL-17A	0.637422	0.004287	0.04104	-0.03675	0.07719	0.901486
IL-17C	0.238012	0.1424	0.02559	0.1168	0.097	0.790619
IL18	0.505161	0.1567	0.04133	0.1153	0.171	0.901486
IL-18R1	0.735026	0.1214	0.09596	0.0254	0.07434	0.927735
IL2	0.638977	-0.04914	-0.002087	-0.04705	0.09928	0.901486
IL-20	0.075263	0.04606	-0.04447	0.09053	0.04913	0.790619
IL-20RA	0.097875	-0.06178	0.06317	-0.125	0.07314	0.790619
IL-22 RA1	0.479581	-0.1076	-0.2528	0.1451	0.2027	0.901486
IL-24	0.609705	0.02008	0.08332	-0.06323	0.1226	0.901486
IL-2RB	0.755929	0.07317	0.1104	-0.03724	0.1187	0.927735
IL33	0.26689	-0.04092	0.04391	-0.08484	0.07499	0.797725
IL4	0.343869	-0.0813	-0.001862	-0.07944	0.0826	0.851265
IL5	0.217072	0.06323	-0.03344	0.09667	0.07667	0.790619
IL6	0.332885	0.3197	0.6096	-0.2899	0.2946	0.851265
IL7	0.360255	0.004329	-0.04469	0.04902	0.05276	0.851265
IL8	0.698368	0.1803	0.1049	0.07545	0.1928	0.922755
LAP TGF-beta-1	0.769329	0.09225	0.06212	0.03013	0.1018	0.927735
LIF	0.025239	-0.08358	0.286	-0.3696	0.1569	0.580504
LIF-R	0.712126	-0.01587	-0.03239	0.01652	0.04434	0.922755
MCP-1	0.121615	-0.1249	0.09903	-0.2239	0.1406	0.790619
MCP-2	0.379069	-0.1327	0.04429	-0.177	0.1982	0.854746
MCP-3	0.644793	0.09137	0.03581	0.05555	0.1193	0.901486
MCP-4	0.176861	-0.1386	0.1093	-0.2479	0.1793	0.790619
MMP-1	0.626955	0.02863	0.07976	-0.05113	0.1041	0.901486
MMP-10	0.092625	0.1286	-0.05425	0.1829	0.1053	0.790619
NRTN	0.445031	0.03971	-0.0002035	0.03991	0.05157	0.890062
NT-3	0.268799	0.02788	-0.04485	0.07273	0.06455	0.797725
OPG	0.16504	-0.05908	0.09313	-0.1522	0.107	0.790619
OSM	0.143941	-0.001496	0.1564	-0.1579	0.1052	0.790619
PD-L1	0.553305	0.07673	0.0299	0.04683	0.07811	0.901486
SCF	0.206589	-0.05725	0.04858	-0.1058	0.08198	0.790619
SIRT2	0.868453	0.07658	0.05686	0.01973	0.1181	0.940873
SLAMF1	0.618314	-0.05743	-0.006821	-0.05061	0.1005	0.901486
ST1A1	0.853764	0.0435	0.06195	-0.01845	0.09923	0.940873
STAMBP	0.708095	0.04477	0.08908	-0.0443	0.1172	0.922755
TGF-alpha	0.443661	0.03974	-0.01869	0.05842	0.07526	0.890062
TNF	0.953912	0.06642	0.06082	0.005599	0.09607	0.97511
TNFB	0.777354	0.007121	-0.01558	0.02271	0.07958	0.927735
TNFRSF9	0.296696	0.1363	0.02594	0.1104	0.1039	0.827153
TNFSF14	0.810641	0.004061	-0.01243	0.01649	0.06823	0.940873
TRAIL	0.854563	0.03751	0.0213	0.01622	0.08771	0.940873
TRANCE	0.240221	-0.0651	0.02589	-0.09099	0.07594	0.790619
TSLP	0.889945	0.02874	0.01155	0.01718	0.1231	0.940873
TWEAK	0.000396	0.1067	-0.09831	0.205	0.05141	0.034636
uPA	0.086854	-0.3219	0.002288	-0.3242	0.1831	0.790619
VEGFA	0.000753	0.3597	-0.08708	0.4467	0.1191	0.034636

## Sheet: Beovu
Molecules	p Value	Mean treated	Mean naive	Difference	Se of difference	Q Value FDR 10%
4E-BP1	0.036327	0.3013	-0.2002	0.5015	0.1387	0.222803
ADA	0.053617	0.2054	-0.1105	0.3158	0.1021	0.246636
ARTN	0.372348	0.01317	-0.2232	0.2364	0.226	0.474186
AXIN1	0.937576	-0.05948	-0.05134	-0.008135	0.09564	0.962553
Beta-NGF	0.587958	0.01653	-0.01493	0.03146	0.05201	0.693489
CASP-8	0.035496	0.3395	-0.3782	0.7177	0.1966	0.222803
CCL11	0.143677	0.08484	-0.1966	0.2815	0.143	0.305987
CCL19	0.033655	1.553	-0.08014	1.633	0.4382	0.222803
CCL20	0.125806	1.127	0.08838	1.038	0.493	0.305987
CCL23	0.128726	0.3609	-0.1916	0.5525	0.2653	0.305987
CCL25	0.33091	0.5234	0.2825	0.2408	0.2081	0.447702
CCL28	0.107278	0.6558	-0.2387	0.8945	0.3929	0.305987
CCL3	0.069993	0.3236	-0.5815	0.9052	0.3276	0.304776
CCL4	0.181497	-0.05927	-0.5985	0.5392	0.3111	0.315172
CD244	0.307272	0.1921	-0.03382	0.2259	0.1841	0.434908
CD40	0.171992	0.1985	-0.1408	0.3393	0.1899	0.315172
CD5	0.042629	0.253	-0.1972	0.4502	0.1326	0.241901
CD6	0.575098	0.08863	0.0109	0.07773	0.124	0.68713
CD8A	0.254409	0.05802	-0.1704	0.2285	0.1625	0.390194
CDCP1	0.181566	0.3564	0.08462	0.2718	0.1569	0.315172
CSF-1	0.20465	0.1229	-0.07297	0.1959	0.1213	0.342324
CST5	0.01897	0.2319	-0.1067	0.3386	0.07311	0.202918
CX3CL1	0.626195	0.1911	-0.03595	0.2271	0.4199	0.711233
CXCL1	0.284117	0.1152	-0.5171	0.6322	0.4859	0.421593
CXCL10	0.100626	0.9345	-0.485	1.419	0.6049	0.305987
CXCL11	0.172344	0.8673	-0.2898	1.157	0.6485	0.315172
CXCL5	0.293097	0.13	-0.4211	0.5511	0.4333	0.423859
CXCL6	0.153099	0.7532	-0.01697	0.7702	0.4046	0.305987
CXCL9	0.113901	1.22	0.09344	1.126	0.5092	0.305987
DNER	0.007231	0.2644	-0.2813	0.5457	0.08329	0.202918
EN-RAGE	0.42676	0.3181	-0.06606	0.3841	0.4189	0.530566
FGF-19	0.231113	0.1822	-0.528	0.7103	0.4742	0.379685
FGF-21	0.139066	0.2343	-0.1439	0.3782	0.1889	0.305987
FGF-23	0.019155	0.1196	-0.1719	0.2914	0.06316	0.202918
FGF-5	0.624766	0.0906	0.01557	0.07503	0.1381	0.711233
Flt3L	0.019851	0.355	-0.09239	0.4474	0.09825	0.202918
GDNF	0.67451	-0.1115	0.1028	-0.2144	0.4624	0.738749
HGF	0.007538	0.2907	-0.2607	0.5513	0.0854	0.202918
IFN-gamma	0.11475	0.4121	0.01626	0.3958	0.1796	0.305987
IL-1 alpha	0.798389	0.4719	0.3174	0.1545	0.554	0.85409
IL10	0.159418	0.1199	-0.29	0.4099	0.2201	0.305987
IL-10RA	0.198576	-0.0236	0.1092	-0.1328	0.08072	0.338315
IL-10RB	0.121767	0.3247	0.03062	0.2941	0.1374	0.305987
IL-12B	0.821774	0.1215	0.05347	0.06801	0.2768	0.869003
IL13	0.328272	-0.01491	-0.2692	0.2543	0.2183	0.447702
IL-15RA	0.175173	0.02831	-0.1461	0.1744	0.09863	0.315172
IL-17A	0.340902	-0.04482	-0.2279	0.1831	0.1621	0.454536
IL-17C	0.597288	0.1632	-0.008178	0.1714	0.291	0.695576
IL18	0.082814	0.5136	-0.1224	0.636	0.2479	0.304776
IL-18R1	0.09871	0.3209	-0.009045	0.33	0.1394	0.305987
IL2	0.133361	-0.087	-0.4504	0.3634	0.1777	0.305987
IL-20	0.010225	0.0903	-0.2232	0.3135	0.0541	0.202918
IL-20RA	0.361593	-0.08136	-0.285	0.2036	0.1896	0.468543
IL-22 RA1	0.492077	0.02084	0.6203	-0.5995	0.7682	0.603615
IL-24	0.962553	-0.0239	-0.04123	0.01733	0.34	0.962553
IL-2RB	0.376256	0.1097	0.2875	-0.1777	0.1715	0.474186
IL33	0.637029	-0.02188	-0.05905	0.03717	0.07104	0.714715
IL4	0.036272	0.352	0.03569	0.3163	0.08741	0.222803
IL5	0.031721	0.2851	-0.1571	0.4421	0.116	0.222803
IL6	0.026864	0.9852	-0.1565	1.142	0.2809	0.222803
IL7	0.25575	0.2474	0.06833	0.1791	0.1278	0.390194
IL8	0.046328	0.08446	-0.6104	0.6949	0.2117	0.241901
LAP TGF-beta-1	0.159645	0.1184	-0.2622	0.3806	0.2045	0.305987
LIF	0.237639	-0.1084	-0.3031	0.1948	0.1324	0.383557
LIF-R	0.707393	0.1182	0.02588	0.09229	0.2235	0.765649
MCP-1	0.082533	0.01315	-0.2285	0.2416	0.09405	0.304776
MCP-2	0.047567	0.2696	-0.3904	0.66	0.2032	0.241901
MCP-3	0.552912	-0.01641	-0.1902	0.1738	0.2609	0.669315
MCP-4	0.143262	0.3507	-0.01802	0.3687	0.1871	0.305987
MMP-1	0.836644	0.05419	0.08035	-0.02616	0.1164	0.874673
MMP-10	0.016448	0.4158	-0.1288	0.5445	0.1116	0.202918
NRTN	0.08282	6e-05	-0.07382	0.07388	0.0288	0.304776
NT-3	0.019175	0.212	-0.299	0.511	0.1108	0.202918
OPG	0.106237	0.5974	0.2054	0.392	0.1714	0.305987
OSM	0.049958	0.1466	-0.1335	0.2801	0.08799	0.241901
PD-L1	0.258715	0.2275	-0.06659	0.2941	0.2116	0.390194
SCF	0.650159	0.02159	-0.1007	0.1223	0.2435	0.720659
SIRT2	0.150759	0.0713	-0.2051	0.2764	0.144	0.305987
SLAMF1	0.319326	0.08411	-0.1456	0.2297	0.1929	0.44512
ST1A1	0.151345	0.5286	-0.1796	0.7082	0.3698	0.305987
STAMBP	0.159623	0.2466	-0.1794	0.426	0.2289	0.305987
TGF-alpha	0.125168	0.3591	-0.1325	0.4916	0.2328	0.305987
TNF	0.252835	0.2008	-0.2756	0.4764	0.3374	0.390194
TNFB	0.357554	0.04077	-0.2204	0.2611	0.2408	0.468543
TNFRSF9	0.294859	0.1334	-0.1074	0.2408	0.1902	0.423859
TNFSF14	0.134672	-0.01135	-0.1437	0.1323	0.06501	0.305987
TRAIL	0.018128	0.3912	-0.09784	0.489	0.1039	0.202918
TRANCE	0.952275	-0.0775	-0.05684	-0.02066	0.3179	0.962553
TSLP	0.952573	-0.1468	-0.1649	0.01809	0.2802	0.962553
TWEAK	0.128212	0.3188	-0.0612	0.38	0.1821	0.305987
uPA	0.081615	0.4242	-0.3264	0.7507	0.2907	0.304776
VEGFA	0.150349	1.537	0.2767	1.26	0.6558	0.305987

## Sheet: Vabysmo
Molecules	p Value	Mean treated	Mean naive	Difference	Se of difference	Q Value FDR 10%
4E-BP1	0.294082	-0.03642	0.03501	-0.07143	0.06451	0.880566
ADA	0.399152	0.09719	-0.0197	0.1169	0.1327	0.884779
ARTN	0.827	0.05207	0.009576	0.04249	0.1894	0.995742
AXIN1	0.705839	0.0521	0.02418	0.02792	0.07187	0.995742
Beta-NGF	0.126984	-0.01712	0.0469	-0.06402	0.03846	0.880566
CASP-8	0.886087	-0.0315	-0.06208	0.03058	0.2081	0.995742
CCL11	0.187041	-0.2218	0.04565	-0.2675	0.1888	0.880566
CCL19	0.837066	-0.7699	-0.653	-0.1169	0.5537	0.995742
CCL20	0.766853	-0.5384	-0.4156	-0.1228	0.403	0.995742
CCL23	0.287704	-0.5714	-0.149	-0.4224	0.3761	0.880566
CCL25	0.118863	-0.2795	0.002166	-0.2817	0.1651	0.880566
CCL28	0.876947	-0.02893	-0.01392	-0.01501	0.09447	0.995742
CCL3	0.398714	-0.1116	0.1751	-0.2867	0.3252	0.884779
CCL4	0.641231	-0.04038	0.08898	-0.1294	0.2692	0.995742
CD244	0.265002	0.1573	-0.05822	0.2155	0.1825	0.880566
CD40	0.892774	-0.1664	-0.1496	-0.01674	0.1211	0.995742
CD5	0.926665	0.06909	0.05193	0.01716	0.1818	0.995742
CD6	0.942787	0.02253	0.03089	-0.008361	0.1136	0.99697
CD8A	0.369504	-0.0719	0.07913	-0.151	0.1607	0.884779
CDCP1	0.997461	-0.04146	-0.041	-0.0004591	0.1407	0.9992
CSF-1	0.477805	-0.01264	-0.08319	0.07055	0.09567	0.994482
CST5	0.2673	-0.301	0.04992	-0.3509	0.2987	0.880566
CX3CL1	0.296355	0.06123	-0.06074	0.122	0.1107	0.880566
CXCL1	0.306587	-0.5648	-0.06993	-0.4948	0.4593	0.880566
CXCL10	0.614546	-0.2874	-0.05536	-0.2321	0.4465	0.995742
CXCL11	0.319435	-0.2456	-0.0328	-0.2128	0.2031	0.880566
CXCL5	0.773015	-0.2916	-0.3557	0.06412	0.2163	0.995742
CXCL6	0.923268	-0.08745	-0.1153	0.02783	0.2817	0.995742
CXCL9	0.969171	-0.3036	-0.3156	0.01202	0.3033	0.9992
DNER	0.233136	0.1164	-0.03746	0.1539	0.1212	0.880566
EN-RAGE	0.238771	0.2267	-0.02472	0.2515	0.2007	0.880566
FGF-19	0.091682	-0.6008	-0.04616	-0.5547	0.2973	0.880566
FGF-21	0.633563	0.1634	0.08234	0.0811	0.1649	0.995742
FGF-23	0.718725	0.02117	0.0814	-0.06024	0.1626	0.995742
FGF-5	0.5143	0.1077	0.1614	-0.05378	0.07955	0.994482
Flt3L	0.518839	-0.1596	-0.06146	-0.09815	0.1468	0.994482
GDNF	0.9992	-0.09094	-0.09072	-0.0002182	0.2123	0.9992
HGF	0.354701	-0.5886	-0.3558	-0.2328	0.2399	0.884779
IFN-gamma	0.318603	-0.2944	0.08141	-0.3758	0.358	0.880566
IL-1 alpha	0.119405	0.4261	0.07177	0.3544	0.2081	0.880566
IL10	0.859379	-0.1452	-0.1028	-0.04237	0.233	0.995742
IL-10RA	0.325402	-0.02888	0.02236	-0.05124	0.04955	0.880566
IL-10RB	0.324699	-0.171	-0.05178	-0.1192	0.1151	0.880566
IL-12B	0.984514	-0.1105	-0.1132	0.00266	0.1337	0.9992
IL13	0.976342	0.1934	0.1884	0.004975	0.1636	0.9992
IL-15RA	0.913742	0.0502	0.04028	0.009921	0.0893	0.995742
IL-17A	0.820477	0.06415	0.09776	-0.03361	0.1443	0.995742
IL-17C	0.319554	0.2253	0.01702	0.2083	0.1989	0.880566
IL18	0.841517	-0.141	-0.08292	-0.05812	0.2832	0.995742
IL-18R1	0.906503	-0.07388	-0.05964	-0.01424	0.1182	0.995742
IL2	0.737281	0.03917	0.08704	-0.04787	0.1388	0.995742
IL-20	0.847847	0.03809	0.02841	0.009682	0.04917	0.995742
IL-20RA	0.05238	0.0145	0.2104	-0.1959	0.08901	0.880566
IL-22 RA1	0.271761	-0.04352	-0.436	0.3924	0.3374	0.880566
IL-24	0.383559	0.1301	0.3633	-0.2331	0.2558	0.884779
IL-2RB	0.509092	0.2272	0.07327	0.1539	0.2248	0.994482
IL33	0.892941	-0.01269	-0.03064	0.01795	0.13	0.995742
IL4	0.642121	-0.2451	-0.1532	-0.09189	0.1918	0.995742
IL5	0.595006	0.1173	0.06845	0.04882	0.08892	0.995742
IL6	0.554224	-0.1304	0.1327	-0.2631	0.4299	0.994482
IL7	0.930802	-0.09594	-0.1068	0.01085	0.1219	0.995742
IL8	0.826128	-0.03469	0.04521	-0.0799	0.3543	0.995742
LAP TGF-beta-1	0.562098	-0.1062	0.04735	-0.1536	0.2561	0.994482
LIF	0.037412	-0.2252	0.3078	-0.533	0.2222	0.880566
LIF-R	0.305863	-0.09335	-0.03529	-0.05806	0.0538	0.880566
MCP-1	0.099797	-0.3958	0.07098	-0.4668	0.2574	0.880566
MCP-2	0.114205	-0.8474	-0.2309	-0.6165	0.3562	0.880566
MCP-3	0.558515	0.05445	-0.05247	0.1069	0.1767	0.994482
MCP-4	0.127102	-0.914	-0.2417	-0.6723	0.404	0.880566
MMP-1	0.522999	-0.1664	0.01051	-0.177	0.2673	0.994482
MMP-10	0.534402	-0.3523	-0.2169	-0.1354	0.2104	0.994482
NRTN	0.36157	0.08372	-0.01911	0.1028	0.1076	0.884779
NT-3	0.402117	-0.007218	0.07834	-0.08556	0.09778	0.884779
OPG	0.279128	-0.5582	-0.3089	-0.2493	0.2178	0.880566
OSM	0.008171	-0.123	0.0711	-0.1941	0.05903	0.375843
PD-L1	0.325427	-0.1144	0.03486	-0.1492	0.1443	0.880566
SCF	0.074039	-0.4319	-0.08461	-0.3473	0.1741	0.880566
SIRT2	0.257181	0.3551	0.08155	0.2735	0.2276	0.880566
SLAMF1	0.840022	-0.1325	-0.1085	-0.02403	0.116	0.995742
ST1A1	0.84956	-0.08876	-0.1139	0.0251	0.1289	0.995742
STAMBP	0.915552	0.009195	0.02149	-0.0123	0.1131	0.995742
TGF-alpha	0.820587	0.009012	0.04235	-0.03334	0.1432	0.995742
TNF	0.464235	0.06017	0.1515	-0.09128	0.12	0.993247
TNFB	0.403921	-0.05311	0.05841	-0.1115	0.128	0.884779
TNFRSF9	0.874166	-0.07494	-0.0398	-0.03514	0.2163	0.995742
TNFSF14	0.724986	-0.003551	0.04602	-0.04957	0.137	0.995742
TRAIL	0.631973	-0.189	-0.1091	-0.07989	0.1617	0.995742
TRANCE	0.605848	-0.01004	-0.07478	0.06475	0.1215	0.995742
TSLP	0.184792	-0.08789	0.1427	-0.2306	0.1619	0.880566
TWEAK	0.230154	0.03257	-0.08573	0.1183	0.09258	0.880566
uPA	0.04954	-1.065	-0.2325	-0.8324	0.3727	0.880566
VEGFA	0.000246	0.3405	-0.2576	0.5981	0.1079	0.022676

## Sheet: Lucentis
Molecules	p Value	Mean treated	Mean naive	Difference	Se of difference	Q Value FDR 10%
4E-BP1	0.766611	-0.1113	-0.07876	-0.0325	0.1037	0.953178
ADA	0.828851	-0.1286	-0.1673	0.03869	0.1699	0.953178
ARTN	0.94863	-0.004772	0.006855	-0.01163	0.1717	0.984302
AXIN1	0.335266	-0.2658	-0.07954	-0.1863	0.1748	0.953178
Beta-NGF	0.483612	0.01593	-0.01414	0.03006	0.03976	0.953178
CASP-8	0.412526	0.0306	-0.1107	0.1413	0.1582	0.953178
CCL11	0.968405	0.05637	0.06323	-0.006853	0.1646	0.984302
CCL19	0.384793	0.6633	0.4231	0.2402	0.2523	0.953178
CCL20	0.741254	0.7983	0.7091	0.08913	0.2553	0.953178
CCL23	0.739423	0.3318	0.2977	0.03404	0.0968	0.953178
CCL25	0.618619	0.1397	0.07572	0.06396	0.1206	0.953178
CCL28	0.876808	-0.09688	-0.07771	-0.01917	0.1175	0.971883
CCL3	0.594371	0.07461	0.1544	-0.07979	0.1404	0.953178
CCL4	0.331962	0.03746	0.2217	-0.1843	0.1716	0.953178
CD244	0.278978	-0.2027	-0.2747	0.07197	0.05928	0.953178
CD40	0.570127	-0.1618	-0.04116	-0.1206	0.1986	0.953178
CD5	0.150162	-0.1786	-0.01692	-0.1617	0.09521	0.953178
CD6	0.287824	-0.02295	-0.1622	0.1392	0.1171	0.953178
CD8A	0.222378	-0.244	-0.02248	-0.2215	0.159	0.953178
CDCP1	0.332735	-0.1973	0.3084	-0.5057	0.4717	0.953178
CSF-1	0.474873	0.1253	0.2104	-0.08505	0.1101	0.953178
CST5	0.900615	0.1246	0.1201	0.004498	0.03425	0.974783
CX3CL1	0.303333	0.05963	0.1846	-0.125	0.109	0.953178
CXCL1	0.77913	0.2343	0.1629	0.07141	0.2412	0.953178
CXCL10	0.473649	0.7232	0.475	0.2482	0.3205	0.953178
CXCL11	0.395678	0.2467	0.0902	0.1565	0.1685	0.953178
CXCL5	0.530737	0.266	0.4267	-0.1607	0.2387	0.953178
CXCL6	0.682367	0.6238	0.5197	0.1041	0.2399	0.953178
CXCL9	0.439003	0.3151	-0.1255	0.4406	0.5242	0.953178
DNER	0.857575	0.01917	0.0005333	0.01864	0.09864	0.970985
EN-RAGE	0.757818	0.007893	-0.02754	0.03543	0.1088	0.953178
FGF-19	0.739934	0.3237	0.3842	-0.06047	0.1723	0.953178
FGF-21	0.461241	-0.04202	-0.1606	0.1186	0.1486	0.953178
FGF-23	0.80058	-0.07999	-0.03872	-0.04127	0.1549	0.953178
FGF-5	0.344842	0.00531	-0.09263	0.09794	0.09393	0.953178
Flt3L	0.598789	-0.1733	-0.09636	-0.07698	0.1371	0.953178
GDNF	0.352746	-0.0665	-0.2491	0.1826	0.1783	0.953178
HGF	0.674013	0.1391	0.1868	-0.04774	0.107	0.953178
IFN-gamma	0.942498	0.06471	0.09034	-0.02563	0.3381	0.984302
IL-1 alpha	0.135576	0.07816	-0.1392	0.2173	0.1223	0.953178
IL10	0.230733	0.2366	-0.1117	0.3483	0.2553	0.953178
IL-10RA	0.865443	-0.04402	-0.03291	-0.01111	0.0623	0.970985
IL-10RB	0.27455	0.05276	-0.08452	0.1373	0.1119	0.953178
IL-12B	0.585286	-0.1897	-0.0764	-0.1133	0.1943	0.953178
IL13	0.276492	-0.03367	-0.2051	0.1714	0.1404	0.953178
IL-15RA	0.718768	-0.08134	-0.02659	-0.05475	0.1436	0.953178
IL-17A	0.757428	-0.03912	0.03454	-0.07366	0.2258	0.953178
IL-17C	0.032049	0.2977	-0.01538	0.313	0.1063	0.953178
IL18	0.098583	-0.006953	-0.4818	0.4748	0.2343	0.953178
IL-18R1	0.261711	0.09734	0.4172	-0.3198	0.2529	0.953178
IL2	0.382605	-0.1348	0.2176	-0.3524	0.3683	0.953178
IL-20	0.180065	0.05918	-0.1241	0.1833	0.1177	0.953178
IL-20RA	0.233914	-0.2466	0.08929	-0.3359	0.2482	0.953178
IL-22 RA1	0.57522	-0.03163	-0.3262	0.2946	0.4917	0.953178
IL-24	0.979427	-0.1838	-0.1777	-0.006052	0.2233	0.984302
IL-2RB	0.178759	-0.05536	-0.2606	0.2053	0.1313	0.953178
IL33	0.104885	-0.04767	0.3115	-0.3591	0.1816	0.953178
IL4	0.147132	-0.1406	0.1118	-0.2525	0.1473	0.953178
IL5	0.823398	-0.1024	-0.1415	0.03907	0.1661	0.953178
IL6	0.153557	-0.4046	0.7961	-1.201	0.7142	0.953178
IL7	0.798812	-0.000855	-0.01243	0.01157	0.04305	0.953178
IL8	0.169849	-0.02964	0.2637	-0.2933	0.183	0.953178
LAP TGF-beta-1	0.826283	0.3179	0.2945	0.02337	0.1011	0.953178
LIF	0.643476	0.1379	0.2835	-0.1456	0.2959	0.953178
LIF-R	0.166185	-0.04042	0.05243	-0.09285	0.05732	0.953178
MCP-1	0.984302	0.02949	0.02681	0.002683	0.1298	0.984302
MCP-2	0.138621	-0.09544	0.2323	-0.3278	0.1862	0.953178
MCP-3	0.199105	-0.1688	0.2281	-0.3969	0.2683	0.953178
MCP-4	0.588497	0.1931	0.2677	-0.07453	0.129	0.953178
MMP-1	0.439175	-0.1739	-0.3092	0.1354	0.1611	0.953178
MMP-10	0.73091	0.1432	0.0838	0.05938	0.1632	0.953178
NRTN	0.734709	-0.0502	-0.01785	-0.03235	0.09026	0.953178
NT-3	0.553005	-0.06138	-0.008053	-0.05333	0.0839	0.953178
OPG	0.160583	0.3006	0.5351	-0.2345	0.1424	0.953178
OSM	0.339525	-0.2013	-0.08825	-0.113	0.1071	0.953178
PD-L1	0.735053	0.0401	-0.0007883	0.04089	0.1142	0.953178
SCF	0.929208	-0.09046	-0.1021	0.01163	0.1245	0.984302
SIRT2	0.817842	0.02873	0.07345	-0.04473	0.1842	0.953178
SLAMF1	0.492627	-0.02246	-0.2271	0.2047	0.2767	0.953178
ST1A1	0.028035	-0.3641	0.1124	-0.4765	0.1556	0.953178
STAMBP	0.676236	-0.06714	0.0008333	-0.06797	0.1534	0.953178
TGF-alpha	0.151942	-0.0875	0.08017	-0.1677	0.09925	0.953178
TNF	0.706373	0.1221	0.1891	-0.06694	0.1678	0.953178
TNFB	0.485877	-0.07943	-0.1918	0.1124	0.1494	0.953178
TNFRSF9	0.808288	-0.1796	-0.1248	-0.05478	0.2141	0.953178
TNFSF14	0.97906	-0.1501	-0.145	-0.005065	0.1836	0.984302
TRAIL	0.404894	0.1123	0.3507	-0.2385	0.2622	0.953178
TRANCE	0.023275	-0.1973	0.1718	-0.3691	0.1144	0.953178
TSLP	0.893328	0.2082	0.1589	0.04922	0.3489	0.974783
TWEAK	0.060777	0.1027	-0.07543	0.1781	0.07388	0.953178
uPA	0.680005	0.5168	0.44	0.07681	0.1756	0.953178
VEGFA	0.240366	0.009785	-0.2361	0.2458	0.1846	0.953178

## Sheet: Eylea
Molecules	p Value	Mean treated	Mean naive	Difference	Se of difference	Q Value FDR 10%
4E-BP1	0.163697	-0.007092	0.1888	-0.1959	0.1292	0.961126
ADA	0.218929	0.2055	0.3522	-0.1467	0.111	0.961126
ARTN	0.507325	0.0559	-0.02683	0.08273	0.1198	0.961181
AXIN1	0.957317	0.05164	0.05751	-0.005864	0.1066	>0.999999
Beta-NGF	0.700823	0.009738	-0.009993	0.01973	0.04974	>0.999999
CASP-8	0.269403	0.1114	0.4631	-0.3517	0.2988	0.961126
CCL11	0.529777	0.3295	0.2642	0.06529	0.09991	0.961181
CCL19	0.418332	0.7207	0.4442	0.2765	0.326	0.961126
CCL20	0.564982	0.01612	0.2482	-0.2321	0.3885	0.961181
CCL23	0.82156	-0.02995	0.03428	-0.06424	0.2766	>0.999999
CCL25	0.646874	0.2956	0.2532	0.04238	0.08942	0.984873
CCL28	0.951721	0.08246	0.07413	0.008332	0.1338	>0.999999
CCL3	0.93734	0.3376	0.3233	0.01428	0.1766	>0.999999
CCL4	0.415355	0.07931	0.3278	-0.2485	0.2911	0.961126
CD244	0.971157	0.05939	0.0647	-0.00531	0.1428	>0.999999
CD40	0.167941	0.3653	0.1884	0.1769	0.118	0.961126
CD5	0.08518	0.3577	0.1153	0.2424	0.1254	0.868263
CD6	0.446373	0.1287	0.03002	0.09866	0.1239	0.961126
CD8A	0.816888	0.04046	0.02538	0.01508	0.06324	>0.999999
CDCP1	0.194025	0.2495	0.01677	0.2327	0.1658	0.961126
CSF-1	0.636222	0.1292	0.07581	0.05339	0.1091	0.984873
CST5	0.480164	0.05801	-0.01923	0.07723	0.1049	0.961181
CX3CL1	0.042819	-0.04982	0.1074	-0.1572	0.06669	0.722212
CXCL1	0.409136	0.1043	0.4674	-0.3631	0.4195	0.961126
CXCL10	0.292132	1.239	0.7368	0.5017	0.4484	0.961126
CXCL11	0.375754	0.5963	0.3729	0.2234	0.2397	0.961126
CXCL5	0.99896	0.1698	0.17	-0.000224	0.1671	>0.999999
CXCL6	0.564714	0.4026	0.316	0.08655	0.1448	0.961181
CXCL9	0.05965	1.056	0.5116	0.5441	0.2526	0.862373
DNER	0.035753	0.2231	-0.01019	0.2333	0.09456	0.722212
EN-RAGE	0.252067	0.1389	-0.06705	0.206	0.1683	0.961126
FGF-19	0.091598	-0.3329	0.01568	-0.3486	0.1846	0.868263
FGF-21	0.405317	0.2934	0.1565	0.1368	0.1567	0.961126
FGF-23	0.729774	0.03711	-0.0119	0.04901	0.1375	>0.999999
FGF-5	0.353045	0.02461	-0.04878	0.07339	0.07495	0.961126
Flt3L	0.013307	0.2357	-0.03309	0.2688	0.08749	0.448892
GDNF	0.646654	0.1088	0.04068	0.06812	0.1437	0.984873
HGF	0.471005	0.2414	0.1302	0.1112	0.1478	0.961181
IFN-gamma	0.695724	1.267	1.11	0.1568	0.3882	>0.999999
IL-1 alpha	0.540216	0.1472	0.3444	-0.1972	0.3097	0.961181
IL10	0.888979	0.3501	0.3228	0.02733	0.1903	>0.999999
IL-10RA	0.56776	-0.001824	-0.05205	0.05023	0.0847	0.961181
IL-10RB	0.120115	0.24	0.07013	0.1699	0.09893	0.868263
IL-12B	0.327375	0.3064	0.1689	0.1375	0.1328	0.961126
IL13	0.964345	0.07469	0.06384	0.01085	0.2362	>0.999999
IL-15RA	0.742544	-0.05435	-0.03173	-0.02262	0.06677	>0.999999
IL-17A	0.374358	-0.01588	0.09012	-0.106	0.1134	0.961126
IL-17C	0.442866	-0.0504	0.07311	-0.1235	0.1539	0.961126
IL18	0.765915	0.4396	0.5573	-0.1178	0.3838	>0.999999
IL-18R1	0.007406	0.2707	0.1164	0.1543	0.04488	0.448892
IL2	0.830458	-0.07973	-0.05262	-0.02711	0.123	>0.999999
IL-20	0.768703	0.02927	-0.005355	0.03462	0.1142	>0.999999
IL-20RA	0.637523	-0.02694	0.02484	-0.05179	0.1062	0.984873
IL-22 RA1	0.795033	-0.2752	-0.3564	0.0812	0.3034	>0.999999
IL-24	0.77488	0.03895	-0.01818	0.05713	0.1938	>0.999999
IL-2RB	0.184777	-0.03373	0.3031	-0.3368	0.2345	0.961126
IL33	0.564024	-0.07555	0.006575	-0.08213	0.1371	0.961181
IL4	0.215534	-0.03882	0.08142	-0.1202	0.09025	0.961126
IL5	0.809892	0.01442	-0.03126	0.04568	0.1844	>0.999999
IL6	0.56987	0.9832	1.329	-0.3456	0.5861	0.961181
IL7	0.47424	0.02049	-0.04093	0.06142	0.08225	0.961181
IL8	0.619071	0.5811	0.3613	0.2198	0.427	0.984873
LAP TGF-beta-1	0.308669	0.1647	0.06869	0.09605	0.08902	0.961126
LIF	0.173166	-0.0508	0.499	-0.5498	0.3716	0.961126
LIF-R	0.111679	0.03047	-0.1034	0.1339	0.07592	0.868263
MCP-1	0.390916	0.0253	0.3042	-0.2789	0.3095	0.961126
MCP-2	0.884003	0.4702	0.4081	0.06213	0.4139	>0.999999
MCP-3	0.378636	0.3312	0.108	0.2232	0.2411	0.961126
MCP-4	0.652041	0.3196	0.4514	-0.1318	0.2827	0.984873
MMP-1	0.73613	0.3545	0.3891	-0.03462	0.09959	>0.999999
MMP-10	0.012365	0.534	0.07167	0.4623	0.1483	0.448892
NRTN	0.996274	0.0611	0.06063	0.000467	0.09726	>0.999999
NT-3	0.246732	0.04638	-0.1008	0.1471	0.1188	0.961126
OPG	0.278581	0.01151	0.2253	-0.2138	0.1854	0.961126
OSM	0.322567	0.1928	0.5128	-0.32	0.3058	0.961126
PD-L1	0.247059	0.2487	0.08146	0.1672	0.1351	0.961126
SCF	0.983227	0.3433	0.3452	-0.001904	0.08809	>0.999999
SIRT2	0.151249	-0.1989	0.1245	-0.3235	0.2062	0.961126
SLAMF1	0.118296	-0.05246	0.2927	-0.3452	0.1999	0.868263
ST1A1	0.544223	0.2395	0.3217	-0.08216	0.1304	0.961181
STAMBP	0.435991	0.07032	0.3238	-0.2534	0.3109	0.961126
TGF-alpha	0.248355	0.02214	-0.0996	0.1217	0.09864	0.961126
TNF	0.876572	-0.01388	0.01876	-0.03264	0.2042	>0.999999
TNFB	0.896349	0.1118	0.09066	0.02118	0.1581	>0.999999
TNFRSF9	0.07273	0.5594	0.242	0.3174	0.1562	0.868263
TNFSF14	0.623411	0.1111	0.05533	0.05577	0.1097	0.984873
TRAIL	0.340655	0.1003	0.01472	0.08561	0.08509	0.961126
TRANCE	0.34296	-0.04139	0.08221	-0.1236	0.1235	0.961126
TSLP	0.294683	0.1196	-0.1505	0.2701	0.2428	0.961126
TWEAK	0.022802	0.1057	-0.1407	0.2464	0.08989	0.576883
uPA	0.109567	-0.3062	0.1294	-0.4356	0.2454	0.868263
VEGFA	0.531449	0.1197	0.04441	0.07529	0.1157	0.961181
